# Supplementary material for: A rapid quality control test to foster the development of the sterile insect technique against Anopheles arabiensis
Source: Malar J. 2020 Jan 23;19:44. doi: 10.1186/s12936-020-3125-z (PMC6979282; doi:10.1186/s12936-020-3125-z)
Supplement: Supplementary file 1 — Additional file 1. Compaction experiments raw data. [file 12936_2020_3125_MOESM1_ESM.xlsx]

## Sheet: Longevity
Treatment (g)	Rep	Day	# Dead	# Initial
Cont	1	1	1	77
Cont	2	1	2	99
5	1	1	3	99
5	2	1	0	91
15	1	1	3	107
15	2	1	3	112
25	1	1	7	109
25	2	1	5	101
50	1	1	11	95
50	2	1	12	89
Cont	1	2	1	76
Cont	2	2	1	97
5	1	2	2	96
5	2	2	1	91
15	1	2	2	104
15	2	2	3	109
25	1	2	3	102
25	2	2	2	96
50	1	2	4	84
50	2	2	4	77
Cont	1	3	0	75
Cont	2	3	1	96
5	1	3	1	94
5	2	3	0	90
15	1	3	2	102
15	2	3	0	106
25	1	3	3	99
25	2	3	2	94
50	1	3	2	80
50	2	3	5	73
Cont	1	4	0	75
Cont	2	4	1	95
5	1	4	0	93
5	2	4	3	90
15	1	4	2	100
15	2	4	4	106
25	1	4	3	96
25	2	4	1	92
50	1	4	4	78
50	2	4	3	68
Cont	1	5	1	75
Cont	2	5	0	94
5	1	5	0	93
5	2	5	2	87
15	1	5	4	98
15	2	5	2	102
25	1	5	3	93
25	2	5	2	91
50	1	5	2	74
50	2	5	4	65
Cont	1	6	0	74
Cont	2	6	1	94
5	1	6	1	93
5	2	6	2	85
15	1	6	2	94
15	2	6	2	100
25	1	6	1	90
25	2	6	4	89
50	1	6	2	72
50	2	6	2	61
Cont	1	7	2	74
Cont	2	7	0	93
5	1	7	1	92
5	2	7	1	83
15	1	7	0	92
15	2	7	0	98
25	1	7	2	89
25	2	7	2	85
50	1	7	5	70
50	2	7	3	59
Cont	1	8	0	72
Cont	2	8	0	93
5	1	8	1	91
5	2	8	1	82
15	1	8	0	92
15	2	8	1	98
25	1	8	0	87
25	2	8	1	83
50	1	8	3	65
50	2	8	0	56
Cont	1	9	0	72
Cont	2	9	0	93
5	1	9	1	90
5	2	9	1	81
15	1	9	1	92
15	2	9	2	97
25	1	9	1	87
25	2	9	1	82
50	1	9	3	62
50	2	9	2	56
Cont	1	10	0	72
Cont	2	10	0	93
5	1	10	1	89
5	2	10	0	80
15	1	10	1	91
15	2	10	1	95
25	1	10	1	86
25	2	10	1	81
50	1	10	3	59
50	2	10	1	54
Cont	1	11	0	72
Cont	2	11	1	93
5	1	11	1	88
5	2	11	1	80
15	1	11	1	90
15	2	11	2	94
25	1	11	2	85
25	2	11	3	80
50	1	11	3	56
50	2	11	1	53
Cont	1	12	1	72
Cont	2	12	1	92
5	1	12	0	87
5	2	12	1	79
15	1	12	1	89
15	2	12	1	92
25	1	12	2	83
25	2	12	3	77
50	1	12	3	53
50	2	12	2	52
Cont	1	13	1	71
Cont	2	13	1	91
5	1	13	1	87
5	2	13	1	78
15	1	13	1	88
15	2	13	1	91
25	1	13	2	81
25	2	13	1	74
50	1	13	2	50
50	2	13	1	50
Cont	1	14	1	70
Cont	2	14	0	90
5	1	14	1	86
5	2	14	1	77
15	1	14	1	87
15	2	14	2	90
25	1	14	0	79
25	2	14	2	73
50	1	14	2	48
50	2	14	1	49
Cont	1	15	# remaining	69
Cont	2	15	# remaining	90
5	1	15	# remaining	85
5	2	15	# remaining	76
15	1	15	# remaining	86
15	2	15	# remaining	88
25	1	15	# remaining	79
25	2	15	# remaining	71
50	1	15	# remaining	46
50	2	15	# remaining	48

## Sheet: Insemination
Treatment (g)	Rep	Female	Inseminated
Cont	1	1	1
Cont	1	2	1
Cont	1	3	1
Cont	1	4	1
Cont	1	5	1
Cont	1	6	1
Cont	1	7	0
Cont	1	8	1
Cont	1	9	1
Cont	1	10	1
Cont	2	1	1
Cont	2	2	1
Cont	2	3	1
Cont	2	4	1
Cont	2	5	0
Cont	2	6	1
Cont	2	7	1
Cont	2	8	1
Cont	2	9	1
Cont	3	1	0
Cont	3	2	1
Cont	3	3	1
Cont	3	4	1
Cont	3	5	1
Cont	3	6	1
Cont	3	7	1
Cont	3	8	1
Cont	3	9	1
Cont	3	10	1
Cont	4	1	1
Cont	4	2	1
Cont	4	3	1
Cont	4	4	1
Cont	4	5	1
Cont	4	6	1
Cont	4	7	1
Cont	4	8	1
Cont	4	9	1
Cont	4	10	1
Cont	5	1	1
Cont	5	2	1
Cont	5	3	1
Cont	5	4	1
Cont	5	5	0
Cont	5	6	1
Cont	5	7	1
Cont	5	8	1
Cont	5	9	1
Cont	5	10	1
5	1	1	0
5	1	2	1
5	1	3	1
5	1	4	0
5	1	5	1
5	1	6	1
5	1	7	1
5	1	8	1
5	2	1	1
5	2	2	0
5	2	3	0
5	2	4	0
5	2	5	1
5	2	6	1
5	2	7	0
5	2	8	1
5	2	9	1
5	2	10	1
5	3	1	1
5	3	2	1
5	3	3	1
5	3	4	0
5	3	5	0
5	3	6	0
5	3	7	1
5	3	8	1
5	3	9	1
5	3	10	1
5	4	1	1
5	4	2	1
5	4	3	0
5	4	4	0
5	4	5	0
5	4	6	1
5	4	7	1
5	4	8	1
5	4	9	1
5	4	10	1
5	5	1	1
5	5	2	0
5	5	3	1
5	5	4	1
5	5	5	1
5	5	6	1
5	5	7	1
5	5	8	1
5	5	9	1
5	5	10	0
15	1	1	1
15	1	2	1
15	1	3	0
15	1	4	1
15	1	5	0
15	1	6	1
15	1	7	1
15	1	8	1
15	1	9	1
15	1	10	1
15	2	1	1
15	2	2	1
15	2	3	1
15	2	4	0
15	2	5	1
15	2	6	0
15	2	7	0
15	2	8	0
15	2	9	1
15	3	1	1
15	3	2	0
15	3	3	0
15	3	4	1
15	3	5	0
15	3	6	1
15	3	7	0
15	3	8	1
15	3	9	0
15	4	1	0
15	4	2	1
15	4	3	1
15	4	4	0
15	4	5	1
15	4	6	1
15	4	7	0
15	4	8	1
15	4	9	1
15	4	10	0
15	5	1	0
15	5	2	1
15	5	3	1
15	5	4	1
15	5	5	1
15	5	6	0
15	5	7	1
15	5	8	1
15	5	9	1
15	5	10	0
25	1	1	1
25	1	2	1
25	1	3	0
25	1	4	0
25	1	5	0
25	1	6	1
25	1	7	1
25	1	8	1
25	2	1	1
25	2	2	1
25	2	3	0
25	2	4	1
25	2	5	1
25	2	6	0
25	2	7	1
25	2	8	1
25	2	9	0
25	2	10	1
25	3	1	1
25	3	2	1
25	3	3	0
25	3	4	0
25	3	5	1
25	3	6	1
25	3	7	0
25	3	8	1
25	3	9	0
25	3	10	0
25	4	1	1
25	4	2	1
25	4	3	1
25	4	4	1
25	4	5	0
25	4	6	0
25	4	7	1
25	4	8	0
25	5	1	0
25	5	2	0
25	5	3	1
25	5	4	1
25	5	5	1
25	5	6	1
25	5	7	0
25	5	8	0
25	5	9	1
25	5	10	0
50	1	1	0
50	1	2	0
50	1	3	0
50	1	4	0
50	1	5	0
50	1	6	1
50	1	7	0
50	1	8	0
50	1	9	1
50	1	10	0
50	2	1	0
50	2	2	1
50	2	3	1
50	2	4	0
50	2	5	1
50	2	6	0
50	2	7	0
50	2	8	0
50	2	9	0
50	3	1	0
50	3	2	0
50	3	3	0
50	3	4	0
50	3	5	0
50	3	6	0
50	3	7	1
50	3	8	0
50	3	9	0
50	3	10	1
50	4	1	1
50	4	2	0
50	4	3	0
50	4	4	0
50	4	5	0
50	4	6	1
50	4	7	1
50	4	8	0
50	4	9	0
50	5	1	0
50	5	2	0
50	5	3	1
50	5	4	0
50	5	5	0
50	5	6	0
50	5	7	0
50	5	8	0
50	5	9	0
50	5	10	0

## Sheet: Flight Ability
Treatment (g)	Rep	# Escaped	# Not Escaped	# Adults	% Escaped
Cont	1	58	12	70	82.8571
Cont	2	56	12	68	82.3529
5	1	44	19	63	69.8413
5	2	42	20	62	67.7419
15	1	45	30	75	60
15	2	40	31	71	56.338
25	1	37	37	74	50
25	2	28	38	66	42.4242
50	1	14	35	49	28.5714
50	2	16	34	50	32

## Sheet: Results Overview
Compaction Exp
	% Inseminated	Flight Ability	Survival % after 14 days
Cont	90	82.605	90.2597
5 g	71	68.7916	84.6875
15 g	62	58.169	79.4726
25 g	59	46.2121	71.387
50 g	23.3333	30.2857	51.1768
