# Supplementary material for: A rapid quality control test to foster the development of the sterile insect technique against Anopheles arabiensis
Source: Malar J. 2020 Jan 23;19:44. doi: 10.1186/s12936-020-3125-z (PMC6979282; doi:10.1186/s12936-020-3125-z)
Supplement: Supplementary file 2 — Additional file 2. Irradiation experiments raw data. [file 12936_2020_3125_MOESM2_ESM.xlsx]

## Sheet: Longevity
Treatment (Gy)	Rep	Day	# Dead	# Initial
Cont	1	1	2	155
Cont	2	1	1	177
50	1	1	1	134
50	2	1	0	199
90	1	1	1	162
90	2	1	0	150
120	1	1	1	117
120	2	1	0	157
160	1	1	5	212
160	2	1	9	227
Cont	1	2	1	153
Cont	2	2	1	176
50	1	2	0	133
50	2	2	1	199
90	1	2	1	161
90	2	2	1	150
120	1	2	1	116
120	2	2	1	157
160	1	2	2	207
160	2	2	4	218
Cont	1	3	1	152
Cont	2	3	1	175
50	1	3	2	133
50	2	3	1	198
90	1	3	2	160
90	2	3	3	149
120	1	3	1	115
120	2	3	3	156
160	1	3	5	205
160	2	3	6	214
Cont	1	4	0	151
Cont	2	4	0	174
50	1	4	1	131
50	2	4	0	197
90	1	4	1	158
90	2	4	1	146
120	1	4	1	114
120	2	4	1	153
160	1	4	2	200
160	2	4	3	208
Cont	1	5	1	151
Cont	2	5	0	174
50	1	5	1	130
50	2	5	1	197
90	1	5	1	157
90	2	5	0	145
120	1	5	2	113
120	2	5	1	152
160	1	5	2	198
160	2	5	2	205
Cont	1	6	3	150
Cont	2	6	0	174
50	1	6	1	129
50	2	6	1	196
90	1	6	1	156
90	2	6	2	145
120	1	6	1	111
120	2	6	2	151
160	1	6	2	196
160	2	6	2	203
Cont	1	7	1	147
Cont	2	7	1	174
50	1	7	1	128
50	2	7	1	195
90	1	7	3	155
90	2	7	1	143
120	1	7	2	110
120	2	7	1	149
160	1	7	2	194
160	2	7	6	201
Cont	1	8	2	146
Cont	2	8	1	173
50	1	8	2	127
50	2	8	2	194
90	1	8	2	152
90	2	8	2	142
120	1	8	2	108
120	2	8	3	148
160	1	8	4	192
160	2	8	3	195
Cont	1	9	0	144
Cont	2	9	1	172
50	1	9	0	125
50	2	9	1	192
90	1	9	4	150
90	2	9	4	140
120	1	9	3	106
120	2	9	2	145
160	1	9	6	188
160	2	9	7	192
Cont	1	10	0	144
Cont	2	10	2	171
50	1	10	0	125
50	2	10	3	191
90	1	10	2	146
90	2	10	1	136
120	1	10	4	103
120	2	10	2	143
160	1	10	2	182
160	2	10	4	185
Cont	1	11	1	144
Cont	2	11	2	169
50	1	11	0	125
50	2	11	2	188
90	1	11	1	144
90	2	11	1	135
120	1	11	1	99
120	2	11	2	141
160	1	11	5	180
160	2	11	4	181
Cont	1	12	1	143
Cont	2	12	1	167
50	1	12	0	125
50	2	12	2	186
90	1	12	1	143
90	2	12	1	134
120	1	12	1	98
120	2	12	2	139
160	1	12	0	175
160	2	12	2	177
Cont	1	13	0	142
Cont	2	13	0	166
50	1	13	0	125
50	2	13	3	184
90	1	13	1	142
90	2	13	1	133
120	1	13	0	97
120	2	13	5	137
160	1	13	0	175
160	2	13	0	175
Cont	1	14	3	142
Cont	2	14	2	166
50	1	14	2	125
50	2	14	2	181
90	1	14	1	141
90	2	14	3	132
120	1	14	7	97
120	2	14	4	132
160	1	14	1	175
160	2	14	2	175
Cont	1	15	# remaining	139
Cont	2	15	# remaining	164
50	1	15	# remaining	123
50	2	15	# remaining	179
90	1	15	# remaining	140
90	2	15	# remaining	129
120	1	15	# remaining	90
120	2	15	# remaining	128
160	1	15	# remaining	174
160	2	15	# remaining	173

## Sheet: Insemination
Treatment (Gy)	Rep	Female	Inseminated
Cont	1	1	1
Cont	1	2	1
Cont	1	3	1
Cont	1	4	1
Cont	1	5	1
Cont	1	6	1
Cont	1	7	1
Cont	1	8	1
Cont	1	9	1
Cont	1	10	1
Cont	2	1	0
Cont	2	2	1
Cont	2	3	1
Cont	2	4	1
Cont	2	5	1
Cont	2	6	1
Cont	2	7	1
Cont	2	8	1
Cont	2	9	1
Cont	2	10	1
Cont	3	1	1
Cont	3	2	1
Cont	3	3	1
Cont	3	4	1
Cont	3	5	1
Cont	3	6	0
Cont	3	7	0
Cont	3	8	1
Cont	3	9	1
Cont	3	10	1
Cont	4	1	0
Cont	4	2	1
Cont	4	3	1
Cont	4	4	1
Cont	4	5	0
Cont	4	6	1
Cont	4	7	1
Cont	4	8	1
Cont	4	9	1
Cont	4	10	1
Cont	5	1	1
Cont	5	2	1
Cont	5	3	1
Cont	5	4	1
Cont	5	5	1
Cont	5	6	1
Cont	5	7	1
Cont	5	8	1
Cont	5	9	1
Cont	5	10	1
50	1	1	1
50	1	2	1
50	1	3	1
50	1	4	1
50	1	5	1
50	1	6	1
50	1	7	0
50	1	8	1
50	1	9	1
50	1	10	1
50	2	1	1
50	2	2	1
50	2	3	1
50	2	4	1
50	2	5	0
50	2	6	0
50	2	7	1
50	2	8	1
50	2	9	1
50	2	10	1
50	3	1	1
50	3	2	1
50	3	3	1
50	3	4	1
50	3	5	0
50	3	6	1
50	3	7	0
50	3	8	1
50	3	9	1
50	3	10	1
50	4	1	1
50	4	2	1
50	4	3	0
50	4	4	0
50	4	5	1
50	4	6	1
50	4	7	1
50	4	8	1
50	4	9	1
50	4	10	0
50	5	1	1
50	5	2	0
50	5	3	1
50	5	4	1
50	5	5	0
50	5	6	1
50	5	7	1
50	5	8	1
50	5	9	1
50	5	10	0
90	1	1	1
90	1	2	0
90	1	3	1
90	1	4	1
90	1	5	1
90	1	6	0
90	1	7	1
90	1	8	0
90	1	9	1
90	1	10	0
90	2	1	1
90	2	2	0
90	2	3	1
90	2	4	1
90	2	5	0
90	2	6	1
90	2	7	0
90	2	8	0
90	2	9	1
90	3	1	0
90	3	2	0
90	3	3	1
90	3	4	1
90	3	5	0
90	3	6	1
90	3	7	1
90	3	8	0
90	3	9	1
90	3	10	1
90	4	1	0
90	4	2	1
90	4	3	1
90	4	4	1
90	4	5	0
90	4	6	1
90	4	7	1
90	4	8	1
90	4	9	1
90	5	1	1
90	5	2	1
90	5	3	1
90	5	4	1
90	5	5	0
90	5	6	1
90	5	7	0
90	5	8	1
90	5	9	1
90	5	10	1
120	1	1	0
120	1	2	1
120	1	3	0
120	1	4	0
120	1	5	0
120	1	6	1
120	1	7	0
120	1	8	0
120	2	1	1
120	2	2	1
120	2	3	0
120	2	4	1
120	2	5	0
120	2	6	0
120	2	7	0
120	2	8	0
120	2	9	0
120	2	10	0
120	3	1	1
120	3	2	0
120	3	3	1
120	3	4	0
120	3	5	1
120	3	6	0
120	3	7	0
120	3	8	0
120	3	9	0
120	4	1	0
120	4	2	1
120	4	3	1
120	4	4	0
120	4	5	0
120	4	6	0
120	4	7	0
120	4	8	0
120	4	9	1
120	4	10	0
120	5	1	0
120	5	2	0
120	5	3	0
120	5	4	0
120	5	5	1
120	5	6	1
120	5	7	1
120	5	8	0
120	5	9	0
160	1	1	0
160	1	2	1
160	1	3	0
160	1	4	0
160	1	5	0
160	1	6	0
160	1	7	0
160	1	8	0
160	1	9	0
160	1	10	0
160	2	1	0
160	2	2	1
160	2	3	1
160	2	4	0
160	2	5	0
160	2	6	0
160	2	7	0
160	2	8	0
160	3	1	1
160	3	2	0
160	3	3	0
160	3	4	0
160	3	5	0
160	3	6	0
160	3	7	0
160	3	8	0
160	3	9	0
160	4	1	1
160	4	2	0
160	4	3	1
160	4	4	0
160	4	5	0
160	4	6	0
160	4	7	0
160	4	8	0
160	4	9	0
160	4	10	0
160	5	1	0
160	5	2	0
160	5	3	0
160	5	4	1
160	5	5	1
160	5	6	0
160	5	7	0
160	5	8	0

## Sheet: Flight Ability
Treatment (Gy)	Tube #	# Escaped	# Not Escaped	# Adults	% Escaped
Cont a	1	51	14	65	78.4615
Cont b	2	46	18	64	71.875
50a	3	48	23	71	67.6056
50 b	4	49	21	70	70
90 a	5	43	32	75	57.3333
90 b	6	33	33	66	50
120 a	7	27	41	68	39.7059
120 b	8	23	45	68	33.8235
160 a	9	18	52	70	25.7143
160 b	10	21	59	80	26.25

## Sheet: Results Overview
Irradiation Exp
	% Inseminated	Flight Ability	Survival % after 14 days
Cont	87.3333	75.1683	90.8438
50 Gy	78	68.8028	90.8704
90 Gy	66.6667	53.6667	86.1605
120 Gy	32.8333	36.7647	79.6532
160 Gy	18.2222	25.9821	79.1435
