# Supplementary material for: A rapid quality control test to foster the development of the sterile insect technique against Anopheles arabiensis
Source: Malar J. 2020 Jan 23;19:44. doi: 10.1186/s12936-020-3125-z (PMC6979282; doi:10.1186/s12936-020-3125-z)
Supplement: Supplementary file 3 — Additional file 3. Temperature experiments raw data. [file 12936_2020_3125_MOESM3_ESM.xlsx]

## Sheet: Longevity
Treatment (°C)	Rep	Day	# Dead	# Initial
Cont	1	1	3	114
Cont	2	1	2	117
10	1	1	3	106
10	2	1	2	116
8	1	1	3	114
8	2	1	4	111
4	1	1	6	149
4	2	1	5	129
0	1	1	5	128
0	2	1	6	115
Cont	1	2	1	111
Cont	2	2	2	115
10	1	2	2	103
10	2	2	2	114
8	1	2	3	111
8	2	2	1	107
4	1	2	1	143
4	2	2	0	124
0	1	2	3	123
0	2	2	5	109
Cont	1	3	1	110
Cont	2	3	3	113
10	1	3	3	101
10	2	3	2	112
8	1	3	1	108
8	2	3	1	106
4	1	3	3	142
4	2	3	4	124
0	1	3	4	120
0	2	3	8	104
Cont	1	4	1	109
Cont	2	4	0	110
10	1	4	1	98
10	2	4	1	110
8	1	4	1	107
8	2	4	1	105
4	1	4	4	139
4	2	4	3	120
0	1	4	4	116
0	2	4	5	96
Cont	1	5	3	108
Cont	2	5	3	110
10	1	5	3	97
10	2	5	2	109
8	1	5	4	106
8	2	5	3	104
4	1	5	5	135
4	2	5	3	117
0	1	5	6	112
0	2	5	7	91
Cont	1	6	3	105
Cont	2	6	1	107
10	1	6	2	94
10	2	6	1	107
8	1	6	2	102
8	2	6	2	101
4	1	6	4	130
4	2	6	1	114
0	1	6	2	106
0	2	6	1	84
Cont	1	7	2	102
Cont	2	7	1	106
10	1	7	1	92
10	2	7	0	106
8	1	7	2	100
8	2	7	2	99
4	1	7	4	126
4	2	7	2	113
0	1	7	0	104
0	2	7	1	83
Cont	1	8	2	100
Cont	2	8	2	105
10	1	8	1	91
10	2	8	2	106
8	1	8	2	98
8	2	8	0	97
4	1	8	3	122
4	2	8	1	111
0	1	8	0	104
0	2	8	1	82
Cont	1	9	1	98
Cont	2	9	0	103
10	1	9	1	90
10	2	9	1	104
8	1	9	3	96
8	2	9	1	97
4	1	9	2	119
4	2	9	3	110
0	1	9	0	104
0	2	9	0	81
Cont	1	10	2	97
Cont	2	10	2	103
10	1	10	0	89
10	2	10	3	103
8	1	10	2	93
8	2	10	2	96
4	1	10	0	117
4	2	10	1	107
0	1	10	0	104
0	2	10	2	81
Cont	1	11	0	95
Cont	2	11	1	101
10	1	11	0	89
10	2	11	1	100
8	1	11	2	91
8	2	11	3	94
4	1	11	4	117
4	2	11	0	106
0	1	11	1	104
0	2	11	2	79
Cont	1	12	2	95
Cont	2	12	4	100
10	1	12	1	89
10	2	12	3	99
8	1	12	1	89
8	2	12	2	91
4	1	12	6	113
4	2	12	2	106
0	1	12	2	103
0	2	12	3	77
Cont	1	13	5	93
Cont	2	13	3	96
10	1	13	2	88
10	2	13	9	96
8	1	13	3	88
8	2	13	4	89
4	1	13	6	107
4	2	13	2	104
0	1	13	5	101
0	2	13	5	74
Cont	1	14	3	88
Cont	2	14	1	93
10	1	14	3	86
10	2	14	6	87
8	1	14	2	85
8	2	14	1	85
4	1	14	0	101
4	2	14	4	102
0	1	14	4	96
0	2	14	3	69
Cont	1	15	# remaining	85
Cont	2	15	# remaining	92
10	1	15	# remaining	83
10	2	15	# remaining	81
8	1	15	# remaining	83
8	2	15	# remaining	84
4	1	15	# remaining	101
4	2	15	# remaining	98
0	1	15	# remaining	92
0	2	15	# remaining	66

## Sheet: Insemination
Treatment (°C)	Rep	Female	Inseminated
Cont	1	1	1
Cont	1	2	1
Cont	1	3	1
Cont	1	4	1
Cont	1	5	1
Cont	1	6	0
Cont	1	7	1
Cont	1	8	0
Cont	2	1	1
Cont	2	2	0
Cont	2	3	1
Cont	2	4	0
Cont	2	5	1
Cont	2	6	1
Cont	2	7	1
Cont	2	8	1
Cont	2	9	1
Cont	2	10	1
Cont	3	1	1
Cont	3	2	1
Cont	3	3	1
Cont	3	4	1
Cont	3	5	1
Cont	3	6	1
Cont	3	7	1
Cont	3	8	1
Cont	3	9	1
Cont	3	10	0
Cont	4	1	0
Cont	4	2	1
Cont	4	3	1
Cont	4	4	1
Cont	4	5	1
Cont	4	6	1
Cont	4	7	1
Cont	4	8	1
Cont	5	1	1
Cont	5	2	1
Cont	5	3	1
Cont	5	4	0
Cont	5	5	0
Cont	5	6	1
Cont	5	7	1
Cont	5	8	1
Cont	5	9	0
10	1	1	1
10	1	2	1
10	1	3	1
10	1	4	0
10	1	5	0
10	1	6	1
10	1	7	0
10	1	8	0
10	1	9	1
10	1	10	1
10	2	1	1
10	2	2	1
10	2	3	1
10	2	4	1
10	2	5	1
10	2	6	1
10	2	7	0
10	2	8	0
10	2	9	1
10	3	1	1
10	3	2	0
10	3	3	1
10	3	4	0
10	3	5	1
10	3	6	1
10	3	7	1
10	3	8	1
10	3	9	1
10	3	10	1
10	4	1	1
10	4	2	1
10	4	3	1
10	4	4	0
10	4	5	1
10	4	6	0
10	4	7	1
10	4	8	0
10	4	9	1
10	5	1	0
10	5	2	1
10	5	3	0
10	5	4	1
10	5	5	0
10	5	6	1
10	5	7	1
10	5	8	1
10	5	9	1
10	5	10	0
8	1	1	0
8	1	2	0
8	1	3	1
8	1	4	0
8	1	5	1
8	1	6	0
8	1	7	1
8	1	8	1
8	1	9	1
8	2	1	1
8	2	2	1
8	2	3	0
8	2	4	1
8	2	5	0
8	2	6	0
8	2	7	1
8	2	8	1
8	2	9	1
8	3	1	1
8	3	2	1
8	3	3	1
8	3	4	1
8	3	5	0
8	3	6	1
8	3	7	1
8	3	8	0
8	4	1	1
8	4	2	0
8	4	3	1
8	4	4	0
8	4	5	1
8	4	6	0
8	4	7	0
8	4	8	1
8	4	9	1
8	4	10	0
8	5	1	1
8	5	2	1
8	5	3	0
8	5	4	0
8	5	5	1
8	5	6	0
8	5	7	1
8	5	8	0
8	5	9	1
8	5	10	0
4	1	1	1
4	1	2	0
4	1	3	0
4	1	4	0
4	1	5	1
4	1	6	1
4	1	7	1
4	1	8	1
4	2	1	0
4	2	2	0
4	2	3	0
4	2	4	0
4	2	5	1
4	2	6	0
4	2	7	1
4	2	8	0
4	2	9	1
4	2	10	0
4	3	1	0
4	3	2	0
4	3	3	0
4	3	4	1
4	3	5	0
4	3	6	1
4	3	7	1
4	3	8	0
4	3	9	1
4	3	10	0
4	4	1	1
4	4	2	0
4	4	3	1
4	4	4	0
4	4	5	1
4	4	6	1
4	4	7	1
4	4	8	1
4	5	1	0
4	5	2	0
4	5	3	0
4	5	4	1
4	5	5	1
4	5	6	0
4	5	7	1
4	5	8	0
0	1	1	0
0	1	2	0
0	1	3	0
0	1	4	0
0	1	5	1
0	1	6	0
0	1	7	1
0	1	8	0
0	1	9	1
0	2	1	0
0	2	2	1
0	2	3	0
0	2	4	0
0	2	5	1
0	2	6	0
0	2	7	1
0	2	8	0
0	3	1	1
0	3	2	0
0	3	3	0
0	3	4	0
0	3	5	1
0	3	6	0
0	3	7	0
0	3	8	0
0	3	9	0
0	3	10	0
0	4	1	1
0	4	2	0
0	4	3	0
0	4	4	0
0	4	5	1
0	4	6	0
0	4	7	0
0	4	8	0
0	4	9	0
0	5	1	1
0	5	2	0
0	5	3	1
0	5	4	0
0	5	5	1
0	5	6	1
0	5	7	0
0	5	8	0
0	5	9	0

## Sheet: Flight Ability
Treatment (°C)	Rep	# Escaped	# Not Escaped	# Adults	% Escaped
Cont	1	54	12	66	81.8182
Cont	2	51	14	65	78.4615
10	1	51	16	67	76.1194
10	2	50	15	65	76.9231
8	1	52	21	73	71.2329
8	2	46	18	64	71.875
4	1	47	25	72	65.2778
4	2	46	24	70	65.7143
0	1	48	43	91	52.7473
0	2	40	41	81	49.3827

## Sheet: Results Overview
Temp Exp
	% Inseminated	Flight Ability	Survival % after 14 days
Cont	79.8333	78.6014	76.5969
10 °C	68.8889	76.6961	74.0647
8 °C	59.4444	71.5539	74.2413
4 °C	51	65.496	71.8771
0 °C	31.5	51.065	64.6332
